# Supplementary material for: Cobalt Protoporphyrin Downregulates Hyperglycemia-Induced Inflammation and Enhances Mitochondrial Respiration in Retinal Pigment Epithelial Cells
Source: Antioxidants (Basel). 2025 Jan 15;14(1):92. doi: 10.3390/antiox14010092 (PMC11759195; doi:10.3390/antiox14010092)
Supplement: Supplementary file 1 [file antioxidants-14-00092-s001.zip]

Archive with 1 entries (1 files):
- antioxidants-3377321-supplementary.pdf
